# Supplementary material for: Comprehensive analysis of single molecule sequencing-derived complete genome and whole transcriptome of Hyposidra talaca nuclear polyhedrosis virus
Source: Sci Rep. 2018 Jun 12;8:8924. doi: 10.1038/s41598-018-27084-y (PMC5997678; doi:10.1038/s41598-018-27084-y)
Supplement: Supplementary file 2 — Supplementary tables S1-S9 [file 41598_2018_27084_MOESM2_ESM.xlsx]

## Sheet: Supp tables
Supplementary Tables
Comprehensive analysis of single molecule sequencing-derived complete genome and whole transcriptome of Hyposidra talaca nuclear polyhedrosis virus Thong T. Nguyen1, Kushal Suryamohan1, Boney Kuriakose2,3, Vasantharajan Jankiraman1, Mike Reichelt4, Subhra Chaudhuri1, Joseph Guillory1, Neethu Divakaran2, Rabins PE2, Ridhi Goel2, Bhabesh Deka5, Suman Sarkar5, Preety Ekka5, Yu-Chih Tsai6, Derek Varg…
Table S1. HytaNPV gene annotation
Table S2. HytaNPV core genes
Table S3. HytaNPV conserved genes
Table S4. Baculovirus reference genomes
Table S5. Mauve block annotation
Table S6. HytaNPV gene function
Table S7. Early promoter
Table S8. Early/late promoter
Table S9. Late promoter

## Sheet: Table S1
Table S1. HytaNPV gene annotation
HytaNPV				RPKM (RNA-seq)			Promoter Motif***				BusuNPV				SujuNPV				AcMNPV
ORF	Gene	Length (aa)	*Type	Day 1	Day 3	log2(Day 3/Day 1)	AcMNPV	HytaNPV	SujuNPV	BusuNPV	ORF	Gene	Length (aa)	**Identity (%)	ORF	Gene	Length (aa)	**Identity (%)	ORF	Gene	Length (aa)	**Identity (%)
1	polyhedrin	246	lepidoptera	117893	342667	1.53932	L	L	E	L/E	1	polyhedrin	246	97.97	1	polyhedrin	246	93.09	8	Ac-PH	245	89.67
2	orf2/1629	454	lepidoptera	1172.98	3925.35	1.74178	L		L	L	2	ORF-2	543	52.7	2	orf1629	566	30.46	-	-	-	-
3	pk-1	266	lepidoptera	24632.4	28411.7	0.20592	E	L/E		L	3	PK-1	269	83.4	3	pk-1	267	67.42	10	Ac-pk-1	272	41.43
4	hoar	875	known	1028.12	1902.93	0.887571		L/E	E	L/E	4	hoar	706	63.28	4	hoar	648	31.89	-	-	-	-
5	orf5	90	known	0	0	0				E	-	-	-	-	-	-	-	-	-	-	-	-
6	orf6	285	unique	0	802.549	9.65024		E			-	-	-	-	-	-	-	-	-	-	-	-
7	pif-5	367	core	493.018	842.022	0.771007	L	L	L	L/E	6	PIF-5	361	84.76	6	pif-5	365	75.5	150	Ac-odv-e56	376	57.97
8	orf8	341	known	22530.4	36974	0.714615	E			E	-	-	-	-	-	-	-	-	11	AcOrf-11	340	22.37
9	p10	96	known	2751.07	37561.9	3.77072			L	L/E	7	P10	94	86.46	9	p10	86	56.79	-	-	-	-
10	p26	263	known	29187.1	15424.8	-0.920032	E	L/E	L/E	L/E	8	P26	263	78.71	10	p26-1	285	57.2	137	Ac-p26	240	32.1
11	orf11/ac-orf20-L	71	known	0	318.79	8.32098				E	9	ORF-9	80	73.53	11	ac29	72	69.49	29	AcOrf-29	71	28.17
12	lef-6	169	lepidoptera	4905.39	4482.59	-0.130008	E	L	L	L	10	LEF-6	157	63.16	12	lef-6	248	47.66	28	Ac-lef6	173	36.71
13	dbp-1	265	lepidoptera	376.203	850.492	1.17465			L/E	E	11	DBP-1	270	69.55	13	dbp-2	310	28.92	25	AcOrf-25	316	23.05
14	orf14/Busu-orf12-L	208	known	3351.63	1709.12	-0.971193		E		E	12	ORF-12	217	57.34	53	orf53	220	28.1	-	-	-	-
15	gp37	271	known	40355	19999.4	-1.01275	L/E	L	E	L/E	13	GP37	252	86	52	gp37	285	74.62	65	Ac-gp37	302	51.11
16	bro-1	278	known	975.433	1398.56	0.519383			L		-	-	-	-	-	-	-	-	2	Ac-bro	328	29.63
17	ie-1	701	lepidoptera	997.849	2662.94	1.41522	E	E	E		14	IE-1	473	80.17	23	ie-1	704	49.31	149	Ac-IE-1	582	32.52
18	ep23	193	lepidoptera	467.605	709.883	0.601241	E	L	L	L/E	16	EP23	212	72.54	22	ep23	207	48.24	148	AcOrf-146	201	34.17
19	orf19/ac-orf145-L	92	lepidoptera	65996	24838	-1.40979	E	L	L		17	ChtB1	92	86.96	21	chtb	92	61.96	147	AcOrf-145	77	46.75
20	odv-ec27	292	core	15710.7	31616.2	1.00888	L	L	L	L	18	ODV-EC27	289	90.41	20	odv-ec27	292	73.13	146	Ac-odv-ec27	290	48.42
21	odv-e18	84	core	29824.8	10225.9	-1.54419	L	L	L	L/E	19	ODV-E18	84	95.24	19	odv-e18	88	77.27	145	Ac-odv-e18	62	82.61
22	49k	477	core	12212.2	7497.85	-0.703697		L	L	L/E	20	49_kDa_protein	477	95.6	18	p49	477	80.92	144	Ac-49K	477	47.49
23	ie-0	257	known	2715.08	4107.41	0.597057	L/E	L/E	L/E	L/E	21	IE-0	257	76.56	17	ie-0	265	54.47	143	Ac-IE-0	261	30.51
24	orf24	51	known	0	882.803	9.78758		L			-	-	-	-	-	-	-	-	-	-	-	-
25	me-53	359	lepidoptera	2015.9	3283.54	0.703554	L/E	L/E	E	L/E	22	ME-53	354	76.47	16	me-53	376	44.07	140	Ac-ME53	449	22.9
26	p74	668	core	3457.76	1492.45	-1.2116	L	L	L	E	23	P74	662	81.44	15	p74	652	66.62	139	Ac-p74	645	57.12
27	v-cath	328	known	10443	14729.8	0.496165	L	L/E	L	L/E	24	cathepsin	331	91.16	55	v-cath	330	80.39	128	Ac-v-cath	323	68.73
28	orf28	50	known	0	0	0		L			-	-	-	-	-	-	-	-	-	-	-	-
29	p47	393	core	460.484	786.457	0.770921	E			L	25	P47	393	87.02	31	p47	394	74.37	40	Ac-p47	401	53.32
30	dbp-2	321	lepidoptera	3314.95	5324.82	0.683581		L/E		E	26	DBP-2	320	78.09	30	dbp-1	309	44.67	25	AcOrf-25	316	27.21
31	bv-e31/p-RP	238	lepidoptera	4014.57	1336.54	-1.58602	L	L/E	L	L/E	27	BV-E31	235	88.24	29	bv-e31	240	73.14	38	AcOrf-38	216	59.2
32	lef-11	146	lepidoptera	1528.91	1418.44	-0.108127	E			L	28	LEF-11	127	79.03	28	lef-11	118	57.02	37	Ac-lef11	112	38.38
33	39k	304	lepidoptera	10364.3	18018.3	0.797784	L/E	L/E		L/E	29	39_kDa_protein	283	66.56	27	39k	299	53.33	36	Ac-39K/pp31	275	33.78
34	orf34/Busu-orf30-L	92	known	4389.45	5553.12	0.339189					30	ORF-30	139	68.48	-	-	-	-	-	-	-	-
35	orf35/Busu-orf31-L	69	known	476.524	170.098	-1.48075			L		31	ORF-31	71	69.12	-	-	-	-	-	-	-	-
36	v-ubi	80	known	2470.87	15728.9	2.66983	L	L/E		L/E	32	ubiquitin	78	88.46	26	ubiquitin	88	90.79	35	Ac-v-ubi	77	75
37	orf37/Busu-orf33-L	180	known	1503.57	1965.58	0.386338	L	L	L	L	33	ORF-33	180	85	24	ac34	182	67.03	34	AcOrf-34	215	33.55
38	orf38	54	known	0	216.489	7.7648		E	L		-	-	-	-	-	-	-	-	-	-	-	-
39	lef-9	505	core	527.378	753.005	0.513002	L				35	LEF-9	504	93.06	49	lef-9	509	83.33	63	Ac-lef9	516	68.44
40	fp25k	215	lepidoptera	10289.5	40008.2	1.95902		L	L	L	36	FP25K	215	86.98	48	fp/25k	214	73.08	62	Ac-FP	214	60
41	bro-2	159	known	11055.9	17573.3	0.668517		L/E	L	L	37	BRO-A	144	68.79	47	bro-2	138	60.56	-	-	-	-
42	ChaB2	89	known	2519.87	2295.29	-0.134617	L	L		L/E	38	ChaB2	91	85.88	46	chaB	89	57.58	61	AcOrf-60	87	45
43	ChaB1	182	known	3222.13	4327.18	0.4253	L	L/E		L/E	39	ChaB1	174	55.98	45	chaB	173	66.67	60	AcOrf-59	69	48.89
44	orf44/ac-orf57-L	165	known	4621.71	1721.48	-1.42425	E	L/E		E	40	ORF-40	165	80	44	ac57	163	61.21	58	AcOrf-57	161	43.48
45	orf45/ac-orf56-L	108	known	306.025	1201.61	1.96975	L	L		L/E	41	ORF-41	124	68.66	43	ac56	116	47.83	-	-	-	-
46	orf46	81	known	0	279.913	8.13398	L				-	-	-	-	-	-	-	-	-	-	-	-
47	vp1054	342	core	1167	2395.26	1.03675	E	L	L	L	42	VP1054	336	77.71	41	vp1054	369	58.81	55	AcOrf-54	365	39.84
48	orf48/Busu-orf43-L	73	known	4903.53	2791.57	-0.812522		L		L	43	ORF-43	73	68.49	40	orf40	78	33.33	-	-	-	-
49	orf49/Busu-orf44-L	356	known	3684.51	12087.2	1.71367		L		L/E	44	ORF-44	358	58.86	39	orf39	375	37.53	-	-	-	-
50	orf50/Busu-orf45-L	263	core	3032.43	2119.79	-0.516348	L	L		L/E	45	ORF-45	139	81.29	38	ac53	157	70.21	53	AcOrf-53	139	47.01
51	orf51/Busu-orf46-L	177	known	13505.4	10122.5	-0.415934				L/E	46	ORF-46	176	80.23	37	ac52	224	45.07	-	-	-	-
52	orf52/Busu-orf47-L	53	known	0	0	0	E	L/E			47	ORF-47	53	69.81	-	-	-	-	-	-	-	-
53	orf53/Loob-odv-ec43-L	113	known	0	0	0		L			-	-	-	-	-	-	-	-	-	-	-	-
54	orf54/ac-odv-e66-L	775	known	558.81	30.6879	-4.14294	L/E	L			-	-	-	-	-	-	-	-	46	Ac-odv-e66	704	72.13
55	iap-1	183	known	493.018	1808.79	1.87319	L	E	L	L/E	48	IAP-1	182	65.73	36	iap-3	268	59.3	27	Ac-IAP1	286	26.63
56	bjdp	419	known	714.786	1729.33	1.27345	E	L		L	49	BJDP	394	62.44	35	djbp	412	38.1	51	AcOrf-51	318	23.38
57	lef-8	879	core	618.513	1069.4	0.788937	E				50	LEF-8	877	89.87	33	lef-8	905	75.91	50	Ac-lef8	876	62.26
58	chitinase	600	known	84073.9	33016.3	-1.34845	L		L	L/E	51	chitinase	565	88.61	54	chitinase	572	78.32	127	Ac-chitinase	551	70.6
59	p26	232	known	1574.78	1941.9	0.302143		L	E	L/E	52	P26	231	75.86	56	p26-2	239	42.44	137	Ac-p26	240	28.22
60	helicase-1	523	known	3755.81	4726.4	0.331538		L	L		-	-	-	-	57	helicase-2	451	58.99	-	-	-	-
61	iap-2	313	known	1912.17	5763.84	1.59132	L	L	E	L	54	IAP-2	310	55.99	59	iap-2	308	39.31	72	Ac-IAP2	249	27.63
62	pif-6	121	core	2460.74	2732.73	0.151192	L				55	PIF-6	122	85.59	60	pif-6	125	67.5	69	AcOrf-68	192	45.05
63	lef-3	426	lepidoptera	1168.46	1263.22	0.112395	E				56	LEF-3	421	60.19	61	lef-3	417	45.02	68	Ac-lef3	385	25.53
64	desmoplakin	953	core	209.79	1510.2	2.84182	L	L	L	L/E	57	desmoplakin	904	61	62	desmoplakin	869	33.3	67	AcOrf-66	808	37.62
65	DNA-pol	1035	core	437.815	797.591	0.863843	E	E		E	58	DNA-pol	1056	84.59	63	dna_polymerase	1068	69.91	66	Ac-DNA-pol	984	44.29
66	orf66/ac-orf75-L	126	lepidoptera	1313.26	1218.82	-0.107583	L	L	L	L/E	59	ORF-59	126	92.86	64	ac75	130	63.78	76	AcOrf-75	133	18.85
67	orf67/ac-orf76-L	85	lepidoptera	387.868	830.713	1.0968	L	L/E	L	L/E	60	ORF-60	85	92.94	65	ac76	85	80	77	AcOrf-76	84	39.53
68	vlf1	394	core	2364.52	4491.46	0.925345	L	L	L	L/E	61	VLF-1	385	91.71	66	vlf-1	389	87.28	78	Ac-vlf-1	379	72.51
69	p78/83	107	core	308.858	2645.98	3.09466	L	L	L	L/E	62	P78/83	106	81.48	67	ac78	110	59.46	79	AcOrf-78	109	37.62
70	gp41	395	core	5612.21	5208.62	-0.107648	L	L/E	L	L/E	63	GP41	413	79.62	68	gp41	401	72.02	81	Ac-gp41	409	54.17
71	orf71/ac-orf81-L	282	core	12349.8	5769.76	-1.09778	L	L		L/E	64	ORF-64	278	80.14	69	ac81	229	70.89	82	AcOrf-81	233	56.19
72	tlp-20	285	lepidoptera	849.491	1880.03	1.14516		L	L	L/E	65	TLP-20	224	68.12	70	tlp-20	240	40.8	83	Ac-TLP	180	28.57
73	vp91	846	core	1552.98	948.466	-0.710776		L/E	L	L/E	66	VP91	838	72.02	71	vp91	841	51.74	84	Ac-p95	847	38.82
74	vp39	333	core	3894.94	4563.12	0.228364	L	L/E	L	L/E	67	VP39	334	82.04	73	vp39	324	60.82	90	Ac-vp39	347	43.16
75	lef-4	457	core	792.273	826.905	0.061648	E				68	LEF-4	455	86.18	74	lef-4	476	62.61	91	Ac-lef4	464	45.99
76	orf76/RF	129	known	0	549.549	9.10473		L/E			-	-	-	-	75	orf75	141	39.71	-	-	-	-
77	p33	227	core	292.602	835.571	1.51062		L/E	L/E	L/E	69	P33	252	89.82	76	p33	252	83.19	93	AcOrf-92	259	50.43
78	p18	157	core	8899.28	6682.49	-0.413251	L	L/E	L	L/E	70	P18	157	91.03	77	p18	158	72.78	94	AcOrf-93	161	53.42
79	odv-e25	223	core	11946.9	13884.4	0.216819	L	L	L	L	71	ODV-E25	223	96.86	78	odv-e25	223	77.68	95	Ac-odv-e25	228	42.13
80	helicase-2	1238	core	726.901	1422.29	0.967417	L/E	L		L	72	helicase	1243	86.85	79	helicase	1242	69.96	96	Ac-helicase	1221	40.71
81	odv-e28/pif-4	172	core	6816.76	1923.8	-1.82459	L				73	ODV-E28	172	86.05	80	pif-4	173	77.46	97	AcOrf-96	173	53.79
82	orf82	57	unique	0	0	0		L			-	-	-	-	-	-	-	-	-	-	-	-
83	38k	302	core	47230.4	28192.1	-0.744404	L	L	L	L	74	38_kDa_protein	301	83.44	81	38k	306	66.33	99	Ac-38K	320	49.52
84	lef-5	277	core	815.785	2270.52	1.47563	L		L	L/E	75	LEF-5	209	83.01	82	lef-5	283	67.86	100	Ac-lef5	265	52.97
85	p6.9	76	core	1.03102e+06	726166	-0.505708		L			-	-	-	-	-	-	-	-	-	-	-	-
86	orf86/Busu-C42	375	core	18984.9	13141.9	-0.530645		L		L	77	C42	372	85.11	84	p40	380	69.77	102	Ac-p40	361	39.36
87	orf87/Busu-p21/p12	115	lepidoptera	588.647	3992.31	2.75966	L	L/E		L/E	78	P12	113	73.45	85	p12	119	50.46	103	AcOrf-102	122	30.77
88	orf88/Busu-p45	388	core	11656.1	39295.8	1.7532	L	L/E		L/E	79	P45	388	89.18	86	p48/p45	395	67.43	104	Ac-p48	387	43.58
89	vp80	812	known	502.114	861.086	0.776946	L	L/E		L	80	VP80	792	63.89	87	vp80	766	37.09	105	Ac-vp80	691	28.23
90	orf90/Busu-orf81-L	62	lepidoptera	0	207.406	7.70325	L	L/E		L/E	81	ORF-81	60	78.33	88	ac110	57	55.36	111	AcOrf-110	56	35.42
91	odv-e43	371	core	2987.88	2645.99	-0.175253		L	L	L/E	82	ODV-E43	370	91.64	89	odv-ec43	379	79.16	110	AcOrf-109	390	50.27
92	orf92/Busu-orf83-L	80	known	559.971	850.107	0.601415		L	L	L	83	ORF-83	80	74.36	90	ac108	85	60.71	109	AcOrf-108	105	31.51
93	orf93	162	known	2251.06	1680.11	-0.421831					-	-	-	-	91	orf91	168	22.37	-	-	-	-
94	endonuclease	101	known	0	675.085	9.40106	L	L	L	L/E	84	endonuclease	104	65.38	92	endonuclease	119	49.46	80	AcOrf-79	104	31.76
95	nrk-1	380	known	3690.52	3042.31	-0.278572	L			E	85	NRK-1	354	72.3	94	nrk1	352	53.22	33	Ac-HisP	182	28.73
96	p43	370	known	3146.86	2888.46	-0.123568	E	E	E	E	86	p43	381	65.67	95	p43	386	29.94	39	Ac-p43	363	24.46
97	orf97/Busu-orf87-L	225	lepidoptera	1180.77	1159.08	-0.026725	L	L	L/E	L/E	87	ORF-87	220	82.67	97	ac106	236	69.71	107	AcOrf-106	61	55.36
98	PARG	531	known	1630.21	1499.55	-0.120453		L	L	L	88	PARG	526	70.27	98	parg	562	33.33	-	-	-	-
99	orf99/Busu-orf89	144	known	2832.17	2948.64	0.058121					89	ORF-89	165	65.28	99	orf99	155	37.5	-	-	-	-
100	pif-3	209	core	2748.29	3058.47	0.154225	L	L	L	L	90	PIF-3	209	75	100	pif-3	207	59.71	116	AcOrf-115	204	46.81
101	orf101/Busu-orf91-L	117	known	6219.04	4439.86	-0.486086		E		E	91	ORF-91	129	54.72	101	orf101	124	29.2	-	-	-	-
102	sod	159	known	9355.01	3658.12	-1.3544	L	L/E	L	L/E	92	SOD	164	89.94	102	sod	158	80.26	31	Ac-sod	151	66.44
103	iap-3	266	known	6625.27	6877.27	0.0538479	E	L		L	93	IAP-3	276	62.68	36	iap-3	268	29.79	27	Ac-IAP1	286	32.12
104	bro-3	342	known	7877.23	5207.09	-0.597117	L	L		L	95	BRO-C	125	64.62	47	bro-2	138	39.47	2	Ac-bro	328	33.96
105	bro-4	242	known	137.27	60563.4	8.77484	L			E	127	38.7_kDa_protein	366	29.07	51	bro-3	330	27.84	2	Ac-bro	328	26.05
106	orf106	59	known	3127.19	837.203	-1.89996	L	L			-	-	-	-	-	-	-	-	2	Ac-bro	328	57.69
107	ctl-1	53	known	909.728	0	-9.83088	L	L		L/E	96	Ctl-1	53	88.68	-	-	-	-	3	Ac-ctx	53	86.79
108	orf108/ac-orf117-L	107	known	419.978	743.844	0.823192	L	E			97	ORF-97	128	70.87	103	ac117	103	46.15	118	AcOrf-117	95	44.9
109	orf109/Busu-orf99-L/calyx/pep	310	known	1287.07	7312.59	2.50536	L	L		L/E	98	CALYX	307	80.44	104	calyx/pep	339	60.78	132	Ac-PE/pp34	252	23.02
110	orf110/Busu-orf100-L	377	known	24118.7	18246.9	-0.402481		L/E		L/E	99	ORF-99	380	82.07	105	orf105	448	59.54	-	-	-	-
111	orf111	534	known	12632.3	13342.7	0.0789262		L		L/E	100	ORF-100	532	62.57	-	-	-	-	-	-	-	-
112	pif-2	383	core	25625.6	18666.5	-0.45711	L	L	L	L	101	PIF-2	383	89.86	113	pif-2	384	78.38	22	AcOrf-22	382	64.02
113	orf113/Busu-orf102-L	109	known	824.684	1043.31	0.338892		E			102	ORF-102	108	50.47	112	orf112	111	46.79	-	-	-	-
114	pkip	174	known	571.829	3265.89	2.51174	L/E	L	L	L/E	103	PKIP	168	72.02	111	pkip	171	60.84	24	Ac-pkip	169	21.09
115	lef-2	213	core	15119.6	17248.3	0.19002	L/E				104	LEF-2	210	71.23	110	lef-2	229	53.85	6	Ac-lef2	210	42.23
116	orf116	130	unique	2777	1706.41	-0.702236					-	-	-	-	-	-	-	-	-	-	-	-
117	p24	227	lepidoptera	13950.7	18952.4	0.442018	L	L	L	L/E	106	P24	224	85.9	108	p24	263	68.4	130	Ac-p24	198	38.6
118	orf118/Busu-orf107-L	129	known	13855.9	14471.4	0.0627094		L		L/E	107	ORF-107	127	79.07	107	orf107	136	51.38	-	-	-	-
119	gp16	99	known	1360.73	803.351	-0.759543	L/E	L/E		L/E	108	GP16	98	78.12	-	-	-	-	131	Ac-gp16	106	37.89
120	orf120/Busu-orf109-L	164	known	808.647	505.141	-0.677754		L		L/E	109	ORF-109	155	60.84	-	-	-	-	-	-	-	-
121	orf121	77	unique	0	0	0			L		-	-	-	-	-	-	-	-	-	-	-	-
122	orf122	68	unique	483.43	345.127	-0.484986		L/E			-	-	-	-	-	-	-	-	-	-	-	-
123	pif-1	528	core	52045.5	31370.4	-0.730353	L	L	L		111	PIF-1	530	83.75	129	pif-1	532	72.14	120	AcOrf-119	530	52.16
124	orf124/Busu-orf113-L	78	known	2296.59	2179.07	-0.0757455				L/E	113	ORF-113	78	64.18	128	orf128	79	34.18	-	-	-	-
125	egf	349	lepidoptera	8958.65	8641	-0.0520777	L/E	L		E	114	FGF	352	61.45	127	fgf	340	41.8	32	Ac-fgf	181	26.67
126	orf126/Busu-orf115-L	267	known	18447.7	3083.22	-2.58054		L		E	115	ORF-115	265	67.79	126	orf126	254	34.88	-	-	-	-
127	alk-exo	400	core	2245.96	6176.14	1.45896	L	L/E	L	L/E	116	ALK-EXO	399	74	125	alk-exo	419	49.64	134	Ac-alk-exo	419	40.34
128	orf128/Busu-orf117-L	401	known	3485.03	2636.1	-0.40263				L	117	ORF-117	383	73.45	124	orf124	412	40.15	18	AcOrf-18	353	24.52
129	orf129/Busu-orf118-L	123	known	904.139	2516.43	1.47574	L	L			118	ORF-118	122	80.33	123	ac19	147	55.56	19	AcOrf-19	108	35.11
130	orf130	94	unique	0	0	0					-	-	-	-	-	-	-	-	-	-	-	-
131	rr2	340	known	7315.75	5822.36	-0.329351		L			-	-	-	-	-	-	-	-	-	-	-	-
132	F_protein	678	lepidoptera	12085	18588.1	0.621113		L/E	L/E	L/E	120	F_protein	669	88.94	115	F	685	72.11	23	Ac-env-prot	690	23.86
133	orf133/Busu-orf121-L	936	known	11859.8	12774.7	0.107207		L/E		E	121	ORF-121	905	76.13	116	orf116	952	47.73	-	-	-	-
134	orf134	51	unique	0	220.701	7.79247					-	-	-	-	-	-	-	-	-	-	-	-
135	orf135/Busu-orf122-L	175	known	189.527	2570.81	3.75472		L		L	122	ORF-122	225	71.6	117	ac17	237	44.77	17	AcOrf-17	164	35.87
136	orf136/Busu-orf123-L	176	known	2073.01	7130.68	1.78182					123	ORF-123	179	75.57	118	orf118	213	47.62	-	-	-	-
137	egt	514	known	3562.36	3167.46	-0.169457	E	E		E	124	EGT	513	83.59	119	egt	513	68.35	15	Ac-egt	506	46.99
138	orf138/Busu-orf125-L	124	known	0	381.02	8.57751				L	125	ORF-125	113	73.45	120	orf120	118	49.14	-	-	-	-
139	lef-1	227	core	6365.99	6694.59	0.0726013	E				126	LEF-1	227	81.94	121	lef-1	233	53.02	14	Ac-lef1	266	43.05
140	orf140/BuSu-38.7k	380	lepidoptera	3452.42	7259.38	1.07202	L	E		E	127	38.7_kDa_protein	366	74.02	122	38.7k	408	51.34	13	AcOrf-13	327	28.15
141	rr1	758	known	2285.31	1804.07	-0.340961		L			-	-	-	-	-	-	-	-	-	-	-	-
*Type: core - core genes that present in all baculoviruses; lepidoptera - genes conserved in lepidoptera's baculoviruses; known - genes known in baculoviruses; unique - genes unique to HytaNPV
**Identity (%) - percent of amino acid identity resulted from blastp (evalue <= 1) of HytaNPV protein sequences against protein sequences of other baculovirus genomes
***Promoter Motif: E - early, L - late, L/E - late or early

## Sheet: Table S2 -Core
Table S2. HytaNPV core genes
ORF	Gene Name	Oral infectivity	Baculovirus genus (Lepidopteran)
7	pif-5	cell cycle arrest and/or interaction with host proteins	a, b, g, d
20	odv-ec27	packaging, assembly, and release	a, b, g, d
21	odv-e18	packaging, assembly, and release	a, b, g, d
22	49k	Oral infectivity	a, b, g, d
26	p74	transcription	a, b, g, d
29	p47	transcription	a, b, g, d
39	lef-9	packaging, assembly, and release	a, b, g, d
47	vp1054	unknown function	a, b, g, d
50	orf50/Busu-orf45-L	transcription	a, b, g, d
57	lef-8	Oral infectivity	a, b, g, d
62	pif-6	packaging, assembly, and release	a, b, g, d
64	desmoplakin	replication	a, b, g, d
65	DNA-pol	packaging, assembly, and release	a, b, g, d
68	vlf1	unknown function	a, b, g, d
69	p78/83	packaging, assembly, and release	a, b, g, d
70	gp41	cell cycle arrest and/or interaction with host proteins	a, b, g, d
71	orf71/ac-orf81-L	packaging, assembly, and release	a, b, g, d
73	vp91	packaging, assembly, and release	a, b, g, d
74	vp39	transcription	a, b, g, d
75	lef-4	packaging, assembly, and release	a, b, g, d
77	p33	packaging, assembly, and release	a, b, g, d
78	p18	packaging, assembly, and release	a, b, g, d
79	odv-e25	replication	a, b, g, d
80	helicase-2	its pif-4 in Suju	a, b, g, d
81	odv-e28/pif-4	packaging, assembly, and release	a, b, g, d
83	38k	transcription	a, b, g, d
84	lef-5	packaging, assembly, and release	a, b, g, d
85	p6.9	unknown function	a, b, g, d
86	orf86/Busu-C42	unknown function	a, b, g, d
88	orf88/Busu-p45	packaging, assembly, and release	a, b, g, d
91	odv-e43	Oral infectivity	a, b, g, d
103	pif-3	Oral infectivity	a, b, g, d
112	pif-2	replication	a, b, g, d
115	lef-2	Oral infectivity	a, b, g, d
123	pif-1	packaging, assembly, and release	a, b, g, d
127	alk-exo	replication	a, b, g, d
139	lef-1		a, b, g, d

## Sheet: Table S3 -Conserved
Table S3. HytaNPV conserved genes
	ORF	Gene	AcMNPV-ORF	AcMNPV-Gene	conserved in Lepidoptera	Baculovirus genus
	Alpha, Beta and Gamma
1	1	polyhedrin	8		Y	a, b, g
2	13	dbp-1	25		Y	a, b, g
3	19	orf19/ac-orf145-L	145		Y	a, b, g
4	32	lef-11	37		Y	a, b, g
5	40	fp25k	61		Y	a, b, g
6	66	orf66/ac-orf75-L	75		Y	a, b, g
7	92	orf92/Busu-orf83-L	108		Y	a, b, g
8	97	orf97/Busu-orf87-L	106/107		Y	a, b, g
9	109	orf109/Busu-orf99-L/calyx/pep	131		Y	a, b, g
	Alpha, Beta and Delta
1	132	F_protein	23			Y
	Alpha and Beta
1	3	pk-1	10		Y	a, b
2	12	lef-6	28		Y	a, b
3	15	gp37	64		Y	a, b
4	17	ie-1	147		Y	a, b
5	18	ep23	146		Y	a, b
6	23	ie-0	141		Y	a, b
7	25	me-53	139		Y	a, b
8	31	bv-e31/p-RP	38		Y	a, b
9	33	39k	36		Y	a, b
10	36	v-ubi	35		Y	a, b
11	63	lef-3	67		Y	a, b
12	72	tlp-20	82		Y	a, b
13	87	orf87/Busu-p21/p12	102		Y	a, b
14	90	orf90/Busu-orf81-L	110		Y	a, b
15	117	p24	129		Y	a, b
16	140	orf140/BuSu-38.7k	12		Y	a, b

## Sheet: Table S4- Ref genomes
Table S4. Baculovirus reference genomes
Genus	Group	Virus	Abbreviation	Accession
Alphabaculovirus	I	Antheraea pernyi nucleopolyhedrovirus	AnpeNPV	DQ486030.3
Alphabaculovirus	I	Anticarsia gemmatalis nucleopolyhedrovirus	AgMNPV	DQ813662.2
Alphabaculovirus	I	Autographa californica nucleopolyhedrovirus	AcMNPV	L22858.1
Alphabaculovirus	I	Bombyx mandarina nucleopolyhedrovirus	BomaNPV	FJ882854.1
Alphabaculovirus	I	Bombyx mori nucleopolyhedrovirus	BmNPV	L33180.1
Alphabaculovirus	I	Catopsilia pomona nucleopolyhedrovirus	CapoNPV	KU565883.1
Alphabaculovirus	I	Choristoneura fumiferana DEF multiple nucleopolyhedrovirus	CfDEFNPV	AY327402.2
Alphabaculovirus	I	Choristoneura fumiferana multiple nucleopolyhedrovirus	CfMNPV	AF512031.3
Alphabaculovirus	I	Choristoneura murinana alphabaculovirus	ChmuNPV	KF894742.1
Alphabaculovirus	I	Choristoneura occidentalis NPV	ChocNPV	KC961303.1
Alphabaculovirus	I	Choristoneura rosaceana alphabaculovirus	ChroNPV	KC961304.1
Alphabaculovirus	I	Condylorrhiza vestigialis MNPV	CoveNPV	KJ631623.1
Alphabaculovirus	I	Dasychira pudibunda nucleopolyhedrovirus	DapuNPV	KP747440.1
Alphabaculovirus	I	Dendrolimus kikuchii nucleopolyhedrovirus	DekiMNPV	JX193905.1
Alphabaculovirus	I	Epiphyas postvittana nucleopolyhedrovirus	EppoMNPV	AY043265.1
Alphabaculovirus	I	Hyphantria cunea nucleopolyhedrovirus	HycuNPV	AP009046.1
Alphabaculovirus	I	Lonomia obliqua multiple nucleopolyhedrovirus	LoobMNPV	KP763670.1
Alphabaculovirus	I	Maruca vitrata nucleopolyhedrovirus	MaviMNPV	EF125867.1
Alphabaculovirus	I	Orgyia pseudotsugata multiple nucleopolyhedrovirus	OpMNPV	U75930.2
Alphabaculovirus	I	Philosamia cynthia ricini nucleopolyhedrovirus	PhcyNPV	JX404026.1
Alphabaculovirus	I	Plutella xylostella MNPV	PlxyMNPV	DQ457003.1
Alphabaculovirus	I	Rachiplusia ou MNPV	RoMNPV	AY145471.1
Alphabaculovirus	I	Thysanoplusia orichalcea nucleopolyhedrovirus	ThorMNPV	JX467702.1
Alphabaculovirus	II	Adoxophyes honmai nucleopolyhedrovirus	AdhoNPV	AP006270.1
Alphabaculovirus	II	Adoxophyes orana nucleopolyhedrovirus	AdorNPV	EU591746.1
Alphabaculovirus	II	Agrotis ipsilon multiple nucleopolyhedrovirus	AgipMNPV	EU839994.1
Alphabaculovirus	II	Agrotis segetum nucleopolyhedrovirus A	AgseNPV-A	DQ123841.1
Alphabaculovirus	II	Agrotis segetum nucleopolyhedrovirus B	AgseNPV-B	KM102981.1
Alphabaculovirus	II	Apocheima cinerarium nucleopolyhedrovirus	ApciNPV	FJ914221.1
Alphabaculovirus	II	Hyposidra talaca nucleopolyhedrovirus	HytaNPV	MG586787
Alphabaculovirus	II	Buzura suppressaria nucleopolyhedrovirus	BusuNPV	KF611977.1
Alphabaculovirus	II	Chrysodeixis chalcites nucleopolyhedrovirus	ChchNPV	AY864330.1
Alphabaculovirus	II	Chrysodeixis includens SNPV IE	ChinSNPV	KJ631622.1
Alphabaculovirus	II	Clanis bilineata nucleopolyhedrovirus	ClbiNPV	DQ504428.1
Alphabaculovirus	II	Ectropis obliqua nucleopolyhedrovirus	EcobNPV	DQ837165.1
Alphabaculovirus	II	Euproctis pseudoconspersa nucleopolyhedrovirus	EupsNPV	FJ227128.1
Alphabaculovirus	II	Helicoverpa armigera nucleopolyhedrovirus	HearNPV	AF303045.2
Alphabaculovirus	II	Hemileuca sp. nucleopolyhedrovirus	HespNPV	KF158713.1
Alphabaculovirus	II	Lambdina fiscellaria nucleopolyhedrovirus	LafiNPV	KP752043.1
Alphabaculovirus	II	Leucania separata nucleopolyhedrovirus	LeseNPV	AY394490.1
Alphabaculovirus	II	Lymantria dispar multiple nucleopolyhedrovirus	LdMNPV	AF081810.1
Alphabaculovirus	II	Lymantria xylina MNPV	LyxyMNPV	GQ202541.1
Alphabaculovirus	II	Mamestra brassicae multiple nucleopolyhedrovirus	MabrNPV	JQ798165.1
Alphabaculovirus	II	Mamestra configurata nucleopolyhedrovirus A	MacoNPV-A	U59461.2
Alphabaculovirus	II	Orgyia leucostigma NPV	OrleNPV	EU309041.1
Alphabaculovirus	II	Peridroma alphabaculovirus	PespNPV	KM009991.1
Alphabaculovirus	II	Perigonia lusca single nucleopolyhedrovirus	PeluSNPV	KM596836.1
Alphabaculovirus	II	Spodoptera exigua multiple nucleopolyhedrovirus	SeMNPV	AF169823.1
Alphabaculovirus	II	Spodoptera frugiperda multiple nucleopolyhedrovirus	SfMNPV-I19	EF035042.2
Alphabaculovirus	II	Spodoptera litura nucleopolyhedrovirus	SpliNPV	AF325155.1
Alphabaculovirus	II	Sucra jujuba nucleopolyhedrovirus	SujuNPV	KJ676450.1
Alphabaculovirus	II	Trichoplusia ni single nucleopolyhedrovirus	TnNPV	DQ017380.1
Alphabaculovirus	II	Urbanus proteus nucleopolyhedrovirus	UrprNPV	KR011717.2
Betabaculovirus		Adoxophyes orana granulovirus	AdorGV	AF547984.1
Betabaculovirus		Agrotis segetum granulovirus	AgseGV	AY522332.4
Betabaculovirus		Choristoneura occidentalis granulovirus	ChocGV	DQ333351.1
Betabaculovirus		Clostera anachoreta granulovirus	ClanGV	HQ116624.1
Betabaculovirus		Clostera anastomosis granulovirus	ClasGV-B	KC179784.1
Betabaculovirus		Clostera anastomosis granulovirus	ClasGV-A	KR091910.1
Betabaculovirus		Cnaphalocrocis medinalis granulovirus	CnmeGV	KU593505.1
Betabaculovirus		Cryptophlebia leucotreta granulovirus	CrleGV	AY229987.1
Betabaculovirus		Cydia pomonella granulovirus	CpGV	U53466.2
Betabaculovirus		Diatraea saccharalis granulovirus	DisaGV	KP296186.1
Betabaculovirus		Epinotia aporema granulovirus	EpapGV	JN408834.1
Betabaculovirus		Erinnyis ello granulovirus	ErelGV	KJ406702.1
Betabaculovirus		Helicoverpa armigera granulovirus	HaGV	EU255577.1
Betabaculovirus		Mocis sp. granulovirus	MolaGV	KR011718.1
Betabaculovirus		Mythimna unipuncta granulovirus	MyspGV	KX855660.2
Betabaculovirus		Phthorimaea operculella granulovirus	PhopGV	AF499596.1
Betabaculovirus		Pieris rapae granulovirus	PiraGV	GQ884143.1
Betabaculovirus		Plodia interpunctella granulovirus	PiGV	KX151395.1
Betabaculovirus		Plutella xylostella granulovirus	PlxyGV	AF270937.1
Betabaculovirus		Pseudaletia unipuncta granulovirus	PsunGV	EU678671.1
Betabaculovirus		Spodoptera frugiperda granulovirus	SpfrGV	KM371112.1
Betabaculovirus		Spodoptera litura granulovirus	SpliGV	DQ288858.2
Betabaculovirus		Trichoplusia ni granulovirus	TnGV	KU752557.1
Betabaculovirus		Xestia c-nigrum granulovirus	XcGV	AF162221.1
Deltabaculovirus		Culex nigripalpus nucleopolyhedrovirus	CuniNPV	AF403738.1
Gammabaculovirus		Neodiprion abietis NPV	NeabNPV	DQ317692.1
Gammabaculovirus		Neodiprion lecontei nucleopolyhedrovirus	NeleNPV	AY349019.1
Gammabaculovirus		Neodiprion sertifer nucleopolyhedrovirus	NeseNPV	AY430810.1

## Sheet: Table S5.Mauve
Table S5. Mauve block annotation
	HytaNPV	BusuNPV	SujuNPV	AcMNPV	# of core genes (todelete)
A	polh, orf2/1629, pk-1, hoar	polh, 1629 (orf2), pk-1, hoar	polh, 1629 (orf2), pk-1, hoar	polh, 1629 (orf2), pk-1, orf11, orf12	0
B	orf5, orf6, pif5, orf8, p10, p26, orf11/ac-orf20-L, lef-6, dbp-1	orf5, pif5, p10, p26, orf9, lef-6, dbp1	orf5, pif5, bro-1, cg30-2, p10, p26, ac29, lef-6, dbp2	ac-odv-e56 (pif5), ac-orf50, ac-ie-2, ac-orf52	1
C	orf14/Busu-orf12-L, gp37, bro-1	orf12, gp37	bro-3, gp37	-
D	ie-1, ep23, orf19/ac-orf145-L, odv-ec27,odv-e18, 49k, ie-0, orf24, me-53, p74	ie-1, orf15, ep23, ChtB1, odv-ec27,odv-e18, 49k, ie-0, me-53, p74	p74, [hr], me-53, ie-0, p49, odv-e18, odv-ec27, ChtB, ep23, ie-1	p74, me-53, orf140, ie-0, p49, odv-e18, odv-ec27, ChtB (orf145), ep23 (orf146), ie-1*	4
E	v-cath	v-cath	v-cath	v-cath	0
F	p47, dbp-2, bv-e31/p-RP, lef-11, 39k, orf34/Busu-orf30-L, orf35/Busu-orf31L, v-ubi, orf37/Busu-orf33-L	p47, dbp-2, bv-e31, lef11, 39k, orf30, orf31, v-ubi, orf-33 (ac34)	ac34 (Busu-orf33-L), orf25, v-ubi, 39k, lef-11, bv-e31, dbp-1, p47	ac34, v-ubi, 39k, lef-11, bv-e31(orf-38), p43, p47	1
G	orf38, lef-9, fpk25k, bro-2, ChaB2, ChaB1, orf44/ac-orf57-L, orf45/ac-orf56-L, orf46, vp1054, orf48/Busu-orf43-L, orf49/Busu-orf44-L, orf50/Busu-orf45-L, orf51/Busu-orf46-L, orf52/Busu-orf47-L, orf53/Loob-odv-ec43-L, orf54/ac-odv-e66-L, iap-1, bjdp, lef-8	vef-1, lef-9, fp25k, bro-a, ChaB1, orf40, orf41, vp1054, lef-10, orf43, orf44, orf45, orf46, orf47, iap-1, bjdp, lef-8	lef-8, djbp, [hr], iap-3, ac52, ac53, orf39, orf40, lef-10, vp1054, ac55, ac56, ac57, ChaB1, ChaB2, bro-2, fp25k, lef-9	lef-8, orf51 (djbp-L), orf52, orf53,lef10 (orf53a), vp1054 ( orf54), orf55, orf56, orf57, orf59, orf60, Ac-fp, lef-9	4
H	chitinase	chitinase	chitinase	chitinase	0
I	p26, helicase-1, iap-2, pif-6, lef-3, desmoplakin, DNA-pol	p26, orf-53, iap-2, pif-6, lef-3, desmoplakin, dna-pol	p26-2, helicase, ac150, iap-2, pif-6, lef-3, desmoplakin, dna-pol	dna-pol, orf66 (desmoplakin-like), lef-3, orf68(pif-L), orf69 (hcf-1), orf70 (iap-2)	3
J	orf-66/ac-orf75-L, orf-67/ac-orf76-L, vlf1, p78/83, gp41, orf73/ac-orf81-L, tlp20, vp91, vp39, lef-4, orf76/RF, p33, p18, odv-e25, helicase-2, odv-28/pif4, orf84, 38k, lef-5, p6.9, orf86/Busu-C42, orf87/Busu-p21/p12, orf88/Busu-p45	orf59, orf60, vlf1, p78/p83, gp41, orf64 (agip96), tlp20, vp91, vp39, lef-4, p33, p18, odv-e25, helicase, odv-e28, 38k, lef-5, p6.9, c42, p12, p45	ac75, ac76, vlf1, ac78, gp41, ac81 (agip96), tlp20, vp91, cg30-1, vp39, lef-4, orf75, p33, p18, odv-e25, helicase, odv-e28/pif4, 38k, lef-5, p6.9, p40, p12, p48/p45	ac76, vlf1, ac78, ac79, pg41, orf81(agip96), tlp20, p95, orf84, orf85, PNK/PNL, p15, cg-30, vp39, lef-4, orf91(p33), orf92(p18), orf93, odv-e25, helicase, pif4 (orf96), orf97, 38k, lef-5, p6.9, p40, orf102, p48 (p45)	17
K	vp80, orf90/Busu-orf81-L, odv-e43, orf92/Busu-orf-83-L, orf93, endonuclease, nrk-1, p43, orf97/Busu-orf87-L, PARG	vp80, orf81, odv-e43, orf83, endounclease, nrk-1, p43, orf87, PARG	vp80, ac110, odv-e43, ac108, orf91, endonuclease,ac112, [hr], nrk, p43, iap-3, ac106, PARG	vp80, ac-He65, [hr], ac106, ac107, ac108, ac109 (odv-e43), ac110	1
L	orf99/Busu-orf-89-L, pif3, orf101/Busu-orf91-L, sod, iap-3, bro-3	orf89, pif3, orf91, sod, iap-3, bro-b, bro-c	orf99, pif3, orf101, sod	ac30, sod, [hr], fgf	1
M	orf106, ctl1-1, orf108/ac-orf117-L, orf109/Busu-orf99-L/calyx/pep, orf110/Busu-orf100-L	ctl-1, orf97, calyx, orf99, orf100	calyx, orf105	-	0
N	pif-2, orf113/Busu-orf102-L, pkip, lef-2, orf116	pif-2, orf102, pkip, lef-2, orf105	orf109, lef-2, pkip, orf112, pif-2	pif-2 (orf22)	2
O	p24	p24	p24	-	0
P	orf118/Busu-orf107-L, gp16	orf107, gp16	orf107 [hr]	-	0
Q	orf120/Busu-orf109-L, orf121, orf122, pif-1	orf109, orf110, [hr], pif-1	pif-1, bro-4	pif-1(orf119)	1
R	orf124/Busu-orf113-L, fgf, orf126/Busu-orf-113-L, alk-exo, orf128/Busu-orf117-L, orf129/Busu-orf118-L, orf130, rr2	orf113, fgf, orf115, alk-exo, orf117, orf118, orf199	ac19, orf124, alk-exo, orf126, fgf	orf17	1
S	F-protein, orf133/Busu121-L, orf134, orf135/Busu-orf122-L, orf136/Busu-orf123-L, egt, orf138/Busu-orf125-L, lef-1, orf140/Busu-38.7k	F-protein, orf121, 122, 123, egt, 125, lef-1, 38.7k	F-protein, orf116, ac17, orf118, egt, orf120, lef-1, 38.7k	lef-1, egt	1
T	rr1	-	rr1 (dna photolyase)	-	0

## Sheet: Table S6- Gene function
Table S6. HytaNPV gene function
	Core genes	Lepidopteran baculovirus conserved genes	Common genes	Other genes
Replication	alk-exo (orf137, 400aa),DNA-pol (orf65, 1035aa), helicase-2 (orf80, 1238aa), lef-1 (orf139, 227aa), lef-2(orf115, 213aa)	dbp-1(orf13, 265), ie-1 (orf36, 701aa), lef-11(orf32, 146aa), lef-3 (orf63, 426aa), me-53(orf25, 359)	dbp-2(orf30, 321aa), endonulcease (orf94, 101aa), helicase-1 (orf60; 523aa), ie-0 (orf48, 257aa), nrk-1 (orf95, 380aa)	p6.9(orf88, 76aa) , 38k (orf85, 302aa), rr1 (orf311, 758aa), rr2 (orf279, 340aa),
Transcription	lef-4 (orf75, 457aa), lef-5(orf84, 277aa), lef-8 (orf57, 879aa), lef-9 (orf39, 505aa), p47 (orf29, 393aa), vlf1 (orf68, 394a)	39k (orf33, 304aa), lef-6 (orf12, 169aa), pk-1 (orf3, 266aa)	lef-12 and lef-10 missing
Structure	38k (orf83, 302aa), orf50/Busu-orf45-L (orf50, 263aa), p78/83 (orf69, 107aa), orf71/ac-orf81-L (orf71, 282aa), desmoplakin (orf64, 953aa), gp41 (orf70, 395aa), odv-e18 (orf21, 84aa), odv-e25 (orf79, 223aa), odv-e27 (orf20, 292aa), odv-e43 (orf91, 371aa), p18 (orf78, 157aa), p33 (orf77, 227), orf86 (orf86/Busu-C42, 375aa), orf88/Busu-p45 (orf88, 388aa), 49k (orf22, 477aa), p6.9(orf85, 76aa), vp105…	F (orf135, 678aa), fpk25 (orf42, 215aa), orf2/1629 (orf2, 454aa), orf90/Busu-p21/p12 (orf90, 115aa), p24 (orf120, 227aa), polyhedrin (orf1, 246aa), tlp-20 (orf74, 285aa) [7]	orf109/Busu-orf99/calyx/pep (orf109, 301 aa), orf76/RF (orf76, 129), p10 (orf9, 96aa), pkip (orf114, 174aa), vp80 (orf89, 812) [5]	orf109/Busu-orf99/calyx/pep (orf109, 301 aa), orf76/RF (orf76, 129), p10 (orf9, 96aa), pkip (orf114, 174aa), [4]

## Sheet: Table S7. Early promoter
Table S7. Early promoter
Gene:promoter coordinates(strand)	TATA motif	Distance of TATA from ATG (transcription start site)	CAKT motif	Distance from TATA Box
orf6:6351-6551(+)	TATAAA	97	CATT	29
	TATAAA	97	CAGT	33
orf14/Busu-orf12-L:15035-15235(-)	TATAAT	91	CATT	25
ie-1:19883-20083(-)	TATAAA	55	CAGT	31
orf38:36540-36740(-)	TATAAA	197	CATT	29
iap-1:48889-49089(+)	TATAAA	76	CATT	29
DNA-pol:63840-64040(+)	TATAAT	154	CATT	32
p43:97263-97463(-)	TATAAA	74	CAGT	27
orf101/Busu-orf91-L:102110-102310(-)	TATAAA	98	CAGT	39
orf108/ac-orf117-L:105947-106147(+)	TATAAA	45	CAGT	25
orf113/Busu-orf102-L:111686-111886(+)	TATAAA	41	CAGT	30
egt:134051-134251(-)	TATAAA	100	CATT	29
orf140/BuSu-38.7k:135099-135299(+)	TATAAA	168	CATT	31

## Sheet: Table S8. Early-Late promoter
Table S8. Early or late promoter
Gene:promoter coordinates(strand)	Motif	Distance from ATG (transcription start site)
pk-1:2243-2443(+)	TATAAT	189
	TTAAG	170
hoar:6063-6263(-)	TATAAG	72
p26:11351-11551(-)	TATAA	11
	ATAAG	6
ie-0:24536-24736(-)	TTAAG	11
	TATAAG	63
me-53:24725-24925(+)	TTAAG	136
	TATAAA	103
v-cath:29148-29348(-)	GTAAG	34
	TATAAT	172
dbp-2:32531-32731(-)	ATAAG	75
	TATAAA	67
bv-e31/p-RP:32528-32728(+)	ATAAG	75
	TATAAA	59
39k:33512-33712(+)	TATAAG	149
v-ubi:35694-35894(-)	TATAAG	32
bro-2:38889-39089(+)	TATAAG	18
ChaB1:39852-40052(+)	ATAAG	134
	TATAAA	89
orf44/ac-orf57-L:41164-41364(-)	GTAAG	175
	TATAAA	56
orf52/Busu-orf47-L:45910-46110(-)	GTAAG	84
	TATAAA	147
orf67/ac-orf76-L:68039-68239(-)	TATAAG	51
gp41:71094-71294(-)	TATAAG	53
vp91:72103-72303(+)	TTAAG	68
	TATAAA	55
vp39:76005-76205(-)	TATAAG	83
orf76/RF:77896-78096(-)	TATAAA	67
	ATAAG	156
p33:78867-79067(-)	TATAAG	103
p18:78741-78941(+)	TATAAG	162
orf87/Busu-p21:88140-88340(-)	TATAAG	62
orf88/Busu-p45:89299-89499(-)	TATAAG	50
orf98/Busu-p45:89299-89499(-)	ATAAG	2
	TATAAG	50
orf90/Busu-orf81-L:91620-91820(+)	TATAAG	192
sod:102082-102282(+)	TATAAG	76
orf110/Busu-orf100:107422-107622(+)	TATAAG	29
gp16:115035-115235(+)	TATAAG	26
orf122:116871-117071(-)	TATAAG	102
alk-exo:122286-122486(-)	TATAAT	64
	TTAAG	183
orf133/Busu-orf121-L:127889-128089(+)	TATAAA	74
	TTAAG	57
F_protein:127830-128030(-)	ATAAG	52
	TATAAT	189

## Sheet: Table S9. Late promoter
Table S9. Late promoter
Gene:promoter coordinates(strand)	Motif	Distance of TAAG from ATG (transcription start site)
polyhedrin:138890-139089(+)	ATAAG	147
pif-5:7458-7658(+)	ATAAG	176
lef-6:12368-12568(-)	ATAAG	128
	ATAAG	140
gp37:14972-15172(+)	TTAAG	187
ep23:19721-19921(+)	ATAAG	111
orf19/ac-orf145-L:20869-21069(-)	TTAAG	6
odv-ec27:21831-22031(-)	TTAAG	86
	ATAAG	170
odv-e18:22235-22435(-)	ATAAG	32
	ATAAG	152
49k:23699-23899(-)	ATAAG	175
orf24:24307-24507(+)	TTAAG	123
p74:25921-26121(+)	TTAAG	45
orf28:29494-29694(-)	ATAAG	108
	ATAAG	161
orf37/Busu-orf33-L:35560-35760(+)	GTAAG	187
fp25k:38057-38257(+)	ATAAG	140
ChaB2:39409-39609(+)	ATAAG	163
orf45/ac-orf56-L:41750-41950(-)	TTAAG	113
vp1054:43109-43309(-)	TTAAG	155
orf48/Busu-orf43-L:42959-43159(+)	GTAAG	160
orf49/Busu-orf44-L:43272-43472(+)	ATAAG	80
orf50/Busu-orf45-L:45420-45620(-)	TTAAG	3
orf53/Loob-odv-ec43-L:46487-46687(-)	TTAAG	119
orf54/ac-odv-e66-L:48824-49024(-)	ATAAG	24
	TTAAG	123
	TTAAG	170
bjdp:50937-51137(-)	ATAAG	38
helicase-1:58408-58608(-)	ATAAG	57
iap-2:59470-59670(-)	TTAAG	176
desmoplakin:64162-64362(-)	TTAAG	0
	GTAAG	184
orf66/ac-orf75-L:67774-67974(-)	ATAAG	167
vlf1:69363-69563(-)	TTAAG	37
p78/83:69802-70002(-)	TTAAG	69
orf71/ac-orf81-L:71914-72114(-)	GTAAG	110
	ATAAG	170
tlp-20:72503-72703(-)	GTAAG	188
odv-e25:79217-79417(+)	TTAAG	144
helicase-2:84022-84222(-)	ATAAG	151
orf82:84620-84820(-)	GTAAG	38
38k:85512-85712(-)	ATAAG	180
p6.9:86552-86752(-)	ATAAG	136
orf86/Busu-C42:87743-87943(-)	TTAAG	184
odv-e43:91786-91986(+)	ATAAG	163
orf92/Busu-orf83-L:92994-93194(+)	TTAAG	125
endonuclease:93870-94070(+)	GTAAG	183
orf97/Busu-orf87-L:98198-98398(-)	GTAAG	187
PARG:100442-100642(-)	ATAAG	173
pif-3:101693-101893(-)	TTAAG	186
iap-3:102659-102859(+)	ATAAG	169
bro-3:104728-104928(-)	ATAAG	128
orf106:105800-106000(-)	ATAAG	38
ctl-1:105910-106110(-)	ATAAG	148
orf109/Busu-orf99-L/calyx/pep:107466-107666(-)	GTAAG	159
orf111:108734-108934(+)	TTAAG	195
pif-2:111806-112006(-)	ATAAG	185
pkip:112775-112975(-)	TTAAG	131
	ATAAG	141
p24:113781-113981(+)	TTAAG	173
orf118/Busu-orf107-L:115162-115362(-)	TTAAG	176
orf120/Busu-orf109-L:116122-116322(-)	ATAAG	104
pif-1:116755-116955(+)	TTAAG	187
egf:119953-120153(-)	GTAAG	139
orf126/Busu-orf115-L:120015-120215(+)	ATAAG	84
orf129/Busu-orf118-L:123407-123607(+)	GTAAG	151
rr2:124159-124359(+)	GTAAG	189
orf135/Busu-orf122-L:131695-131895(-)	TTAAG	170
rr1:138885-139085(-)	ATAAG	109
